# Supplementary material for: Iron Uptake Controls Trypanosoma cruzi Metabolic Shift and Cell Proliferation
Source: Antioxidants (Basel). 2023 Apr 22;12(5):984. doi: 10.3390/antiox12050984 (PMC10215803; doi:10.3390/antiox12050984)
Supplement: Supplementary file 1 [file antioxidants-12-00984-s001.zip]

Archive with 1 entries (1 files):
- antioxidants-2320474-supplementary.pdf
